# Supplementary material for: Modelling of pH-dependence to develop a strategy for stabilising mAbs at acidic steps in production
Source: Comput Struct Biotechnol J. 2020 Mar 10;18:897–905. doi: 10.1016/j.csbj.2020.03.002 (PMC7171260; doi:10.1016/j.csbj.2020.03.002)
Supplement: Supplementary file 1 [file mmc1.zip]

Archive with 2 entries (2 files):
- Hebditch-Kean-Warwicker2019-SI.pdf
- Hebditch-Kean-Warwicker2019-SI.tex
